# Supplementary material for: Effect of Foot Orthoses and Shoes in Parkinson’s Disease Patients: A PRISMA Systematic Review
Source: J Pers Med. 2021 Nov 2;11(11):1136. doi: 10.3390/jpm11111136 (PMC8621527; doi:10.3390/jpm11111136)
Supplement: Supplementary file 1 [file jpm-11-01136-s001.zip]

Archive with 1 entries (1 files):
- jpm-1429709-supplementary.pdf
